# Supplementary material for: Jarid1b promotes epidermal differentiation by mediating the repression of Ship1 and activation of the AKT/Ovol1 pathway
Source: Cell Prolif. 2019 May 31;52(5):e12638. doi: 10.1111/cpr.12638 (PMC6797505; doi:10.1111/cpr.12638)
Supplement: Supplementary file 5 [file CPR-52-e12638-s005.xlsx]

## Sheet: Sheet1
Antibody	Company	Cat. No	Dilution
JARID1B	Bethyl	A301-813A	1:3000 WB 1:1500 IHC
KRT10	Abcam	AB76318	1:3000 WB 1:1000 IHC
H3K4me3	PTM	GC-263	1:3000 WB 1:500 IHC
α-TUBULIN	ProteinTech	11224-1-AP	1:5000 WB
IVL	ProteinTech	55328-1-AP	1:1000 WB
Flag	Sigma	F1804	1:3000 WB
GAPDH	ProteinTech	10494-1-AP	1:4000 WB
Ovol1	Abcam	ab65023	1:1000 WB
Ship1	Abcam	ab45142	1:3000 WB
AKT	CST	#4691	1:3000 WB
P-AKT	CST	#9271	1:3000 WB
Pten	ProteinTech	60300-1-Ig	1:3000 WB
