# Supplementary material for: Jarid1b promotes epidermal differentiation by mediating the repression of Ship1 and activation of the AKT/Ovol1 pathway
Source: Cell Prolif. 2019 May 31;52(5):e12638. doi: 10.1111/cpr.12638 (PMC6797505; doi:10.1111/cpr.12638)
Supplement: Supplementary file 6 [file CPR-52-e12638-s006.xlsx]

## Sheet: Sheet1
Comparison of Jarid1 family member from GSE21413
Gene	Probe	Primary human keratinocytes (low calcium)
		GSM535476	GSM535478	GSM535480	GSM535482	GSM535484	average
Jarid1a	202040_s_at	181.385	133.161	156.43	163.04	179.276	162.658
Jarid1a	215698_at	17.067	17.4764	17.7857	19.4498	20.783	18.5124
Jarid1b	201548_s_at	330.577	184.021	239.042	183.373	290.54	245.511
Jarid1b	201547_at	12.1798	13.4338	11.5434	11.7444	11.0502	11.9903
Jarid1b	211202_s_at	601.078	409.635	394.801	426.84	608.749	488.221
Jarid1b	201549_x_at	541.877	310.299	349.026	353.732	502.28	411.443
Jarid1c	202383_at	117.343	130.52	157.41	129.174	157.157	138.321
Gene	Probe	Differentiated keratinocyte(high calcium)						Fold Change (high/low_average)
		GSM535477	GSM535479	GSM535481	GSM535483	GSM535485	average
Jarid1a	202040_s_at	206.091	167.573	176.143	163.71	160.565	174.816	1.07475
Jarid1a	215698_at	18.2507	17.9918	17.1665	19.7189	18.4635	18.3183	0.989516
Jarid1b	201548_s_at	371.096	265.043	285.019	272.623	330.411	304.839	1.24165
Jarid1b	201547_at	11.467	11.6043	10.5138	10.7925	10.4662	10.9687	0.9148
Jarid1b	211202_s_at	668.212	512.205	571.783	503.847	509.721	553.154	1.133
Jarid1b	201549_x_at	598.452	426.729	481.651	416.972	397.756	464.312	1.1285
Jarid1c	202383_at	149.353	183.69	231.917	184.021	222.858	194.368	1.40519
