# Supplementary material for: Jarid1b promotes epidermal differentiation by mediating the repression of Ship1 and activation of the AKT/Ovol1 pathway
Source: Cell Prolif. 2019 May 31;52(5):e12638. doi: 10.1111/cpr.12638 (PMC6797505; doi:10.1111/cpr.12638)
Supplement: Supplementary file 7 [file CPR-52-e12638-s007.xlsx]

## Sheet: Sheet1
Human	Forward	Reverse	Use
Jarid1a	GCCAAGCTCGGCAAGTAAAG	TCCACATAGAGACTAGAGCCCA	RT-PCR
Jarid1b	CTCAGCAGGACAGGTGTCAG	ACACCATGGAGGGGGATACA	RT-PCR
Jarid1c	TCATGGTGCAAGAAGAGCGG	GGGCTGACAGGAAACACGTA	RT-PCR
Jarid1d	CCCTGCTACGATCACATTACGA	CTCATTGTCAAACGGGTGTGTG	RT-PCR
GAPDH	TCGACAGTCAGCCGCATCTT	GAGTTAAAAGCAGCCCTGGTG	RT-PCR
MLL1	TTTAGAGGAGAACGAGCGCC	AGGGTGATAGCTGTTTCGGC	RT-PCR
MLL2	GTCGCAAGCATAAGACGACC	ACCATCCGTTCTGTGCCTTC	RT-PCR
MLL3	TCCTCGGCTCCAACAAAATCT	CAGGACCAATATCTGAATGATCAAC	RT-PCR
MLL4	AAACGGCCCCATACCCTGA	GTTGTTCTTCCATTCGGTGCG	RT-PCR
MLL5	GCCATTTTCCCAGAGCGAGA	TGTCTATGCCCACTCTGTTGC	RT-PCR
K10	GGGGGAGCCTCGTGACTA	AGGCCGTTGATGTCAGCC	RT-PCR
IVL	CTGCCTCAGCCTTACTGTGA	GGAGGAACAGTCTTGAGGAGC	RT-PCR
Klf4	CGCCACCCACACTTGTGATTA	CGTCCCAGTCACAGTGGTAAG	RT-PCR
Foxa1	CATGAAACCAGCGACTGGAAC	ATGTTGCCGCTCGTAGTCA	RT-PCR
Ovol1	CACGTGCAAGAGGAACTGGA	GTTCGGCCACAGAGGGTT	RT-PCR
Ovol2	CCGGTCGCCAGATCGAAAA	CTTGAGGTGACGGTTCAGCA	RT-PCR
Pten	CAGCCGTTACCTGTGTGTGG	TTTCTGAGGTTTCCTCTGGTCC	RT-PCR
Ship1	CCCTCCCAGGACACAGGAG	GCAGGCTTAGGGAAGGAACTC	RT-PCR
AKT	GCAGCACGTGTACGAGAAGA	TCCACACACTCCATGCTGTC	RT-PCR
Chr12(Negative control)	ATGGTTGCCACTGGGGATCT	TGCCAAAGCCTAGGGGAAGA	ChIP
Ship1	CAGCCAAGGTCTCCCAGC	TTCTCAACTGGGACTACGGC	ChIP
Jarid1b ShRNA #1 target	GGACAACAGAACCTCATATTT
Jarid1b ShRNA #2 target	CGAGATGGAATTAACAGTCTT
Ship1 ShRNA #1 target	GCGTTTACACTTACAGAATTC
Ship1 ShRNA #2 target	GGGTGTCGTTCATGTTCAATG
Ovol1 shRNA target	AGGGCTTCAATGACACCTTCG
AKT shRNA target	GGACTACCTGCACTCGGAGAA
